# Supplementary material for: A Combined Analysis of Transcriptome and Proteome Reveals the Inhibitory Mechanism of a Novel Oligosaccharide Ester against Penicillium italicum
Source: J Fungi (Basel). 2022 Jan 25;8(2):111. doi: 10.3390/jof8020111 (PMC8877838; doi:10.3390/jof8020111)
Supplement: Supplementary file 1 [file jof-08-00111-s001.zip › Table S1.xls]

## Sheet: Fructose and mannose
Table S1. Selected differentially expressed genes of Penicillium italicum in response to MTE-1 treatment
ID	log2(MTE-1/Control)	Description
PITC_004080	1.09478	Ribose/galactose isomerase
PITC_004590	1.56662	Mannitol dehydrogenase, C-terminal
PITC_009910	1.71893	PfkB
PITC_030160	-1.23913	Mannose-6-phosphate isomerase
PITC_034560	1.1382	Short-chain dehydrogenase/reductase SDR
PITC_037700	1.12459	Hexokinase, N-terminal
PITC_038080	1.45583	Short-chain dehydrogenase/reductase SDR
PITC_038100	1.21271	Mandelate racemase/muconate lactonizing enzyme, C-terminal
PITC_077230	1.37697	Short-chain dehydrogenase/reductase SDR
PITC_084360	1.00581	Aldolase-type TIM barrel
PITC_088270	1.27985	Aldo/keto reductase
PITC_089520	1.3423	Short-chain dehydrogenase/reductase SDR
PITC_089990	1.927	HAD-superfamily hydrolase, subfamily IIB
PITC_096020	1.26642	Nucleotidyl transferase
PITC_001720	1.15758	Glucose-6-phosphate dehydrogenase, C-terminal
PITC_018330	1.72628	Dehydrogenase, multihelical
PITC_034240	1.55334	Dehydrogenase, multihelical
PITC_096310	-1.57444	6-phosphogluconate dehydrogenase, C-terminal
PITC_028840	1.0041	Malate dehydrogenase, type 1
PITC_046710	1.7232	Isocitrate dehydrogenase NAD-dependent
PITC_075470	1.24606	Citrate synthase-like, core
PITC_090210	1.52977	Pc14g01170

## Sheet: lipid and cell wall
ID	log2(MTE-1/Control)	Description
PITC_043150	1.45531	Glycoside hydrolase, family 2, N-terminal
PITC_040860	1.08153	ATPase, P-type, K/Mg/Cd/Cu/Zn/Na/Ca/Na/H-transporter
PITC_055680	-1.00606	Pc20g11710
PITC_039640	1.78251	Glycolipid transfer protein domain
PITC_052500	1.70705	Phospholipase D, phosphatidylserine synthase type
PITC_055680	-1.00606	Pc20g11710
PITC_069050	1.18983	Cytochrome P450
PITC_090090	2.73961	HSP20-like chaperone
PITC_042140	1.13812	FAD-dependent pyridine nucleotide-disulfide oxidoreductase
PITC_059300	1.17369	Succinate CoA transferase
PITC_092960	1.36763	3-beta hydroxysteroid dehydrogenase/isomerase
PITC_001300	1.00074	Aspartate-semialdehyde dehydrogenase
PITC_002460	1.1193	L-asparaginase, type II
PITC_004740	-2.23042	Aminotransferase, class IV
PITC_005820	1.34855	Pyridoxal phosphate-dependent transferase, major region, subdomain 1
PITC_005920	1.06767	Aldehyde dehydrogenase, N-terminal
PITC_009440	-1.58991	Pyridoxal phosphate-dependent transferase, major region, subdomain 1
PITC_010470	1.20477	Tryptophan synthase beta subunit-like PLP-dependent enzymes superfamily
PITC_014580	1.25235	Glycine cleavage H-protein, subgroup
PITC_015720	1.04575	Cysteinyl-tRNA synthetase/mycothiol ligase
PITC_018330	1.72628	Dehydrogenase, multihelical
PITC_025350	-1.08685	Aminotransferase, class IV
PITC_028840	1.0041	Malate dehydrogenase, type 1
PITC_030380	1.58877	Aminoacyl-tRNA synthetase, class Ic
PITC_030520	1.23919	Threonine dehydratase, biosynthetic
PITC_032110	1.59511	Anticodon-binding
PITC_034240	1.55334	Dehydrogenase, multihelical
PITC_035800	-1.08075	Malic oxidoreductase
PITC_037720	-1.17204	Cysteine dioxygenase type I
PITC_039230	1.41839	Cysteine desulfurase
PITC_041010	1.44929	Glutamate/phenylalanine/leucine/valine dehydrogenase, C-terminal
PITC_043030	1.77438	Isoleucine-tRNA ligase, type 1
PITC_046470	1.23904	ATPase, AAA-type, core
PITC_047710	1.09403	D-tyrosyl-tRNA(Tyr) deacylase
PITC_049820	1.16314	Tryptophan synthase beta subunit-like PLP-dependent enzymes superfamily
PITC_055660	1.20467	Imidazoleglycerol-phosphate dehydratase
PITC_059300	1.17369	Succinate CoA transferase
PITC_061620	1.44311	Homoserine dehydrogenase, catalytic
PITC_067960	1.00856	Saccharopine dehydrogenase / Homospermidine synthase
PITC_069050	1.18983	Cytochrome P450
PITC_069820	1.82972	Aminotransferase, class IV
PITC_073740	1.19311	ATP phosphoribosyltransferase HisG
PITC_086530	1.04708	Class II aldolase/adducin N-terminal
PITC_089460	1.36328	Chorismate synthase
PITC_090710	1.45269	Pyridoxal phosphate-dependent transferase, major region, subdomain 1
PITC_096200	1.1375	Fumarylacetoacetase, N-terminal
PITC_096330	1.02652	Aldehyde dehydrogenase, C-terminal
PITC_097140	1.22766	Homoserine acetyltransferase

## Sheet: Response to stress
ID	log2(MTE-1/Control)	Description
PITC_003020	1.63008	Heat shock protein DnaJ, N-terminal
PITC_030370	1.10362	DNA mismatch repair protein Msh6
PITC_033880	1.665	Heat shock protein Hsp90, N-terminal
PITC_042140	1.13812	FAD-dependent pyridine nucleotide-disulfide oxidoreductase
PITC_044110	1.07917	Glutathione reductase, eukaryote/bacterial
PITC_053640	1.10621	Probable altered inheritance of mitochondria protein 13, mitochondrial
PITC_069050	1.18983	Cytochrome P450
PITC_083520	1.65012	Heat shock protein 70 family
PITC_086680	1.2082	Pyridine nucleotide-disulfide oxidoreductase, class-II
PITC_090090	2.73961	HSP20-like chaperone
PITC_090850	1.68169	Catalase, mono-functional, heme-containing

## Sheet: amino acid metabolism
ID	log2(PIB/PIA)	Description
PITC_001300	1.00074	Aspartate-semialdehyde dehydrogenase
PITC_022390	1.12839	Aconitase/3-isopropylmalate dehydratase large subunit, alpha/beta/alpha, subdomain 1/3
PITC_061620	1.44311	Homoserine dehydrogenase, catalytic
PITC_064860	1.68291	Pyridoxal phosphate-dependent transferase, major region, subdomain 2
PITC_067960	1.00856	Saccharopine dehydrogenase / Homospermidine synthase
PITC_093040	2.1293	Isocitrate and isopropylmalate dehydrogenases family
PITC_004740	-2.23042	Aminotransferase, class IV
PITC_016120	1.25386	Acyl-CoA dehydrogenase, N-terminal
PITC_018330	1.72628	Dehydrogenase, multihelical
PITC_025350	-1.08685	Aminotransferase, class IV
PITC_032430	1.74578	Aldehyde/histidinol dehydrogenase
PITC_034240	1.55334	Dehydrogenase, multihelical
PITC_061190	1.06277	Crotonase, core
PITC_067390	1.15234	Lipoamide Acyltransferase
PITC_069820	1.82972	Aminotransferase, class IV
PITC_077670	1.1636	Carboxyl transferase
PITC_077680	1.13674	Acyl-CoA dehydrogenase, N-terminal
PITC_077720	1.32193	Biotin carboxylase, C-terminal
PITC_083810	1.0004	Transketolase, C-terminal/Pyruvate-ferredoxin oxidoreductase, domain II
PITC_004080	1.09478	Ribose/galactose isomerase
PITC_005820	1.34855	Pyridoxal phosphate-dependent transferase, major region, subdomain 1
PITC_008450	1.64303	Isocitrate and isopropylmalate dehydrogenases family
PITC_010470	1.20477	Tryptophan synthase beta subunit-like PLP-dependent enzymes superfamily
PITC_030520	1.23919	Threonine dehydratase, biosynthetic
PITC_038310	1.91663	NAD(P)-binding domain
PITC_041940	1.21185	Pyridoxal phosphate-dependent transferase, major region, subdomain 2
PITC_046710	1.7232	Isocitrate dehydrogenase NAD-dependent
PITC_048590	1.20342	Dehydroquinase, class II
PITC_049820	1.16314	Tryptophan synthase beta subunit-like PLP-dependent enzymes superfamily
PITC_055660	1.20467	Imidazoleglycerol-phosphate dehydratase
PITC_073740	1.19311	ATP phosphoribosyltransferase HisG
PITC_075470	1.24606	Citrate synthase-like, core
PITC_078620	1.3541	Peptidase S58 DmpA/arginine biosynthesis protein ArgJ
PITC_080460	-1.16113	Glutamate synthase, central-N
PITC_087730	1.03222	Prephenate dehydratase
PITC_089460	1.36328	Chorismate synthase
PITC_089690	1.24883	Peptidase M20
PITC_090210	1.52977	Pc14g01170
PITC_091060	1.25511	Shikimate kinase
PITC_096360	1.00142	Ornithine cyclodeaminase/mu-crystallin
PITC_048550	1.06307	Quinate/shikimate 5-dehydrogenase/glutamyl-tRNA reductase
PITC_028840	1.0041	Malate dehydrogenase, type 1
PITC_037720	-1.17204	Cysteine dioxygenase type I
PITC_086530	1.04708	Class II aldolase/adducin N-terminal
PITC_097140	1.22766	Homoserine acetyltransferase
PITC_076080	-1.50575	Ribosome biogenesis protein BMS1/TSR1, C-terminal
