# Supplementary material for: A Combined Analysis of Transcriptome and Proteome Reveals the Inhibitory Mechanism of a Novel Oligosaccharide Ester against Penicillium italicum
Source: J Fungi (Basel). 2022 Jan 25;8(2):111. doi: 10.3390/jof8020111 (PMC8877838; doi:10.3390/jof8020111)
Supplement: Supplementary file 1 [file jof-08-00111-s001.zip › Table S2.xls]

## Sheet: Sheet1
Table S2. All differentially accumulated proteins of Penicillium italicum in response to MTE-1
GeneID	log2_FC(PIB/PIA)	Description
PITC_005360	1.8285	c6 zinc finger domain containing protein, partial
PITC_052730	1.2633	Short-chain dehydrogenase/reductase SDR
PITC_005370	1.13177	Monooxygenase, FAD-binding
PITC_038310	1.09416	NAD(P)-binding domain
PITC_031520	0.937314	Calycin
PITC_005390	0.924999	TPA: nitroreductase family protein (AFU_orthologue; AFUA_3G03530)
PITC_031480	0.910303	O-methyltransferase, family 2
PITC_034870	0.898768	Polyketide synthase, enoylreductase
PITC_005280	0.879676	Amine oxidase, partial
PITC_057730	0.851342	NAD(P)-binding domain
PITC_059440	0.7857	Zinc/iron permease, fungal/plant
PITC_069590	0.764375	Manganese/iron superoxide dismutase, C-terminal
PITC_025440	0.674457	O-methyltransferase, family 3
PITC_006840	0.643578	Short-chain dehydrogenase/reductase SDR
PITC_068780	0.640315	SMP-30/Gluconolaconase/LRE-like region
PITC_005350	0.634243	Acyl transferase/acyl hydrolase/lysophospholipase
PITC_044340	0.625057	Short-chain dehydrogenase/reductase SDR
PITC_045980	0.614975	Catalase-peroxidase heme
PITC_000050	0.602314	FAD linked oxidase, N-terminal
PITC_093570	0.560198	Dimeric alpha-beta barrel
PITC_078010	0.539484	MARVEL-like domain
PITC_027370	0.534734	Acyl transferase/acyl hydrolase/lysophospholipase
PITC_090850	0.524656	Catalase, mono-functional, heme-containing
PITC_005380	0.499623	Male sterility, NAD-binding
PITC_019130	0.468372	Short-chain dehydrogenase/reductase SDR
PITC_008180	0.449577	nitroreductase family protein, partial
PITC_084650	0.438711	Extracellular membrane protein, CFEM domain, fungi
PITC_038060	0.426289	Fps/Fes/Fer/CIP4 homology
PITC_009290	0.421906	Glucanosyltransferase
PITC_032280	0.421306	Glucose/ribitol dehydrogenase
PITC_054570	0.406421	Cell wall beta-glucan synthesis
PITC_024650	0.394258	Primosome PriB/single-strand DNA-binding
PITC_036210	0.370022	NAD(P)-binding domain
PITC_054850	0.361456	Nitroreductase-like
PITC_067870	0.357894	Pleckstrin homology
PITC_063080	0.351961	Mitochondrial substrate/solute carrier
PITC_054340	0.344193	Ubiquitin 3 binding protein But2, C-terminal
PITC_077340	0.341453	Potassium channel, voltage-dependent, beta subunit, KCNAB-like protein
PITC_005250	0.333822	Pc18g00110
PITC_055310	0.318068	cell division control protein 12
PITC_068760	0.316406	Carboxylyase-like protein
PITC_091520	0.313906	Peptidase M16, core
PITC_025630	0.31108	Thioredoxin
PITC_095790	0.309062	Pyridoxal phosphate-dependent transferase, major region, subdomain 2
PITC_018010	0.286365	Chaperonin Cpn10
PITC_086550	0.278246	Concanavalin A-like lectin/glucanases superfamily
PITC_020110	0.26994	Urease
PITC_077790	0.2691	Nucleic acid-binding, OB-fold
PITC_000120	-0.272562	2-methylcitrate dehydratase PrpD
PITC_016450	-0.293038	Mitochondrial substrate/solute carrier
PITC_061880	-0.303361	Lethal giant larvae (Lgl)-like, C-terminal
PITC_083450	-0.304503	Neutrophil cytosol factor 2 p67phox
PITC_004590	-0.310778	Mannitol dehydrogenase, C-terminal
PITC_019700	-0.318434	Oxoglutarate/iron-dependent dioxygenase
PITC_084480	-0.334907	Flavin monooxygenase FMO
PITC_030400	-0.339599	Polyketide synthase, enoylreductase
PITC_049140	-0.339821	Protein NMT1 homolog
PITC_095870	-0.352753	Phosphoenolpyruvate carboxykinase, ATP-utilizing
PITC_015090	-0.359937	Pc12g15670
PITC_002800	-0.36222	Armadillo-like helical
PITC_054330	-0.365214	Alcohol dehydrogenase superfamily, zinc-type
PITC_080350	-0.427019	Bifunctional 6-phosphofructo-2-kinase/fructose-2, 6-bisphosphate 2-phosphatase
PITC_014180	-0.442465	Pc12g14640
PITC_091370	-0.458171	FMN-binding split barrel-like protein
PITC_087300	-0.504971	Pyruvate/Phosphoenolpyruvate kinase
PITC_015600	-0.522627	Hydrophobin
PITC_077120	-0.522627	Hydrophobin
PITC_091440	-0.541111	Aminotransferase, class I/classII
PITC_048630	-0.543142	HSP20-like chaperone
PITC_025750	-0.63717	Ankyrin repeat-containing domain
